# Supplementary material for: Short tandem repeats in the inhibitory domain of the mineralocorticoid receptor: prediction of a β-solenoid structure
Source: BMC Struct Biol. 2013 Oct 2;13:17. doi: 10.1186/1472-6807-13-17 (PMC3851330; doi:10.1186/1472-6807-13-17)
Supplement: Additional file 2: Table S2 — Contains the coordinates of the final 3D-model of repeats T9 to T13 of human MR (aa: 280-338). [file 1472-6807-13-17-S2.pdb]

TITLE  3D-MODEL OF A FRAGMENT OF HUMAN MINERALOCORTICOID RECEPTOR(AA: 280-338)
REMARK   1 THEORETICAL MODEL OF FIVE CONSECUTIVE REPEATS (T9 to T13)OF HUMAN  
REMARK   1 MR PRODUCED AS DECRIBED IN "SHORT TANDEM REPEATS IN THE INHIBITORY 
REMARK   1 DOMAIN OF MINERALOCORTICOID RECEPTOR:PREDICTION OF A BETA-SOLENOID 
REMARK   1 STRUCTURE" by
REMARK   1 M. VLASSI, K. BRAUNS, M.ANDRADE-NAVARRO 
REMARK   1 SUBMITTED TO BMC STRUCTURAL BIOLOGY
ATOM      7  N   SER X 280      35.003 -13.200  11.918  0.00  0.00           N
ATOM      8  CA  SER X 280      36.011 -14.191  11.505  0.00  0.00           C
ATOM      9  C   SER X 280      37.472 -13.707  11.510  0.00  0.00           C
ATOM     10  O   SER X 280      38.302 -14.240  10.760  0.00  0.00           O
ATOM     11  CB  SER X 280      35.623 -14.872  10.185  0.00  0.00           C
ATOM     12  OG  SER X 280      34.328 -15.415  10.272  0.00  0.00           O
ATOM     13  N   VAL X 281      37.820 -12.735  12.348  0.00  0.00           N
ATOM     14  CA  VAL X 281      39.214 -12.269  12.531  0.00  0.00           C
ATOM     15  C   VAL X 281      40.034 -13.354  13.229  0.00  0.00           C
ATOM     16  O   VAL X 281      39.619 -13.898  14.255  0.00  0.00           O
ATOM     17  CB  VAL X 281      39.243 -10.932  13.315  0.00  0.00           C
ATOM     18  CG1 VAL X 281      40.679 -10.428  13.555  0.00  0.00           C
ATOM     19  CG2 VAL X 281      38.506  -9.825  12.540  0.00  0.00           C
ATOM     20  N   LYS X 282      41.203 -13.696  12.684  0.00  0.00           N
ATOM     21  CA  LYS X 282      42.041 -14.828  13.126  0.00  0.00           C
ATOM     22  C   LYS X 282      42.747 -14.588  14.471  0.00  0.00           C
ATOM     23  O   LYS X 282      42.795 -15.474  15.322  0.00  0.00           O
ATOM     24  CB  LYS X 282      43.027 -15.140  11.992  0.00  0.00           C
ATOM     25  CG  LYS X 282      43.889 -16.386  12.252  0.00  0.00           C
ATOM     26  CD  LYS X 282      44.528 -16.892  10.957  0.00  0.00           C
ATOM     27  CE  LYS X 282      45.509 -15.899  10.341  0.00  0.00           C
ATOM     28  NZ  LYS X 282      45.967 -16.347   9.011  0.00  0.00           N
ATOM     29  N   SER X 283      43.263 -13.374  14.684  0.00  0.00           N
ATOM     30  CA  SER X 283      43.871 -12.944  15.954  0.00  0.00           C
ATOM     31  C   SER X 283      42.814 -12.724  17.050  0.00  0.00           C
ATOM     32  O   SER X 283      41.723 -12.205  16.763  0.00  0.00           O
ATOM     33  CB  SER X 283      44.730 -11.702  15.753  0.00  0.00           C
ATOM     34  OG  SER X 283      43.995 -10.653  15.146  0.00  0.00           O
ATOM     35  N   PRO X 284      43.075 -13.090  18.326  0.00  0.00           N
ATOM     36  CA  PRO X 284      42.065 -13.100  19.381  0.00  0.00           C
ATOM     37  C   PRO X 284      41.732 -11.713  19.959  0.00  0.00           C
ATOM     38  O   PRO X 284      42.417 -10.725  19.660  0.00  0.00           O
ATOM     39  CB  PRO X 284      42.648 -14.042  20.445  0.00  0.00           C
ATOM     40  CG  PRO X 284      44.148 -13.817  20.317  0.00  0.00           C
ATOM     41  CD  PRO X 284      44.321 -13.673  18.812  0.00  0.00           C
ATOM     42  N   VAL X 285      40.693 -11.639  20.794  0.00  0.00           N
ATOM     43  CA  VAL X 285      40.289 -10.439  21.560  0.00  0.00           C
ATOM     44  C   VAL X 285      40.574 -10.559  23.059  0.00  0.00           C
ATOM     45  O   VAL X 285      40.562 -11.656  23.623  0.00  0.00           O
ATOM     46  CB  VAL X 285      38.820 -10.056  21.306  0.00  0.00           C
ATOM     47  CG1 VAL X 285      38.579  -9.707  19.831  0.00  0.00           C
ATOM     48  CG2 VAL X 285      37.809 -11.117  21.750  0.00  0.00           C
ATOM     49  N   SER X 286      40.767  -9.406  23.707  0.00  0.00           N
ATOM     50  CA  SER X 286      40.919  -9.202  25.159  0.00  0.00           C
ATOM     51  C   SER X 286      39.662  -8.618  25.821  0.00  0.00           C
ATOM     52  O   SER X 286      39.730  -8.208  26.985  0.00  0.00           O
ATOM     53  CB  SER X 286      42.105  -8.262  25.458  0.00  0.00           C
ATOM     54  OG  SER X 286      43.305  -8.695  24.850  0.00  0.00           O
ATOM     55  N   SER X 287      38.533  -8.500  25.108  0.00  0.00           N
ATOM     56  CA  SER X 287      37.284  -7.927  25.623  0.00  0.00           C
ATOM     57  C   SER X 287      36.413  -9.022  26.281  0.00  0.00           C
ATOM     58  O   SER X 287      36.014  -9.955  25.581  0.00  0.00           O
ATOM     59  CB  SER X 287      36.513  -7.199  24.519  0.00  0.00           C
ATOM     60  OG  SER X 287      37.323  -6.216  23.891  0.00  0.00           O
ATOM     61  N   PRO X 288      36.124  -8.943  27.603  0.00  0.00           N
ATOM     62  CA  PRO X 288      35.297  -9.916  28.320  0.00  0.00           C
ATOM     63  C   PRO X 288      33.795  -9.696  28.098  0.00  0.00           C
ATOM     64  O   PRO X 288      33.384  -8.629  27.640  0.00  0.00           O
ATOM     65  CB  PRO X 288      35.681  -9.739  29.790  0.00  0.00           C
ATOM     66  CG  PRO X 288      35.944  -8.230  29.881  0.00  0.00           C
ATOM     67  CD  PRO X 288      36.601  -7.932  28.533  0.00  0.00           C
ATOM     68  N   ASN X 289      32.949 -10.662  28.486  0.00  0.00           N
ATOM     69  CA  ASN X 289      31.490 -10.602  28.397  0.00  0.00           C
ATOM     70  C   ASN X 289      30.967 -10.138  27.002  0.00  0.00           C
ATOM     71  O   ASN X 289      29.991  -9.406  26.901  0.00  0.00           O
ATOM     72  CB  ASN X 289      30.993  -9.771  29.603  0.00  0.00           C
ATOM     73  CG  ASN X 289      29.516  -9.916  29.898  0.00  0.00           C
ATOM     74  ND2 ASN X 289      28.767  -8.840  29.817  0.00  0.00           N
ATOM     75  OD1 ASN X 289      29.026 -10.997  30.232  0.00  0.00           O
ATOM     76  N   ASN X 290      31.665 -10.538  25.930  0.00  0.00           N
ATOM     77  CA  ASN X 290      31.418 -10.157  24.526  0.00  0.00           C
ATOM     78  C   ASN X 290      30.790 -11.316  23.714  0.00  0.00           C
ATOM     79  O   ASN X 290      30.810 -12.466  24.144  0.00  0.00           O
ATOM     80  CB  ASN X 290      32.717  -9.703  23.857  0.00  0.00           C
ATOM     81  CG  ASN X 290      33.277  -8.435  24.471  0.00  0.00           C
ATOM     82  ND2 ASN X 290      34.568  -8.205  24.275  0.00  0.00           N
ATOM     83  OD1 ASN X 290      32.554  -7.674  25.113  0.00  0.00           O
ATOM     84  N   VAL X 291      30.225 -11.033  22.530  0.00  0.00           N
ATOM     85  CA  VAL X 291      29.406 -12.007  21.753  0.00  0.00           C
ATOM     86  C   VAL X 291      29.830 -12.140  20.286  0.00  0.00           C
ATOM     87  O   VAL X 291      30.374 -11.204  19.698  0.00  0.00           O
ATOM     88  CB  VAL X 291      27.897 -11.701  21.859  0.00  0.00           C
ATOM     89  CG1 VAL X 291      27.412 -11.687  23.310  0.00  0.00           C
ATOM     90  CG2 VAL X 291      27.504 -10.372  21.193  0.00  0.00           C
ATOM     91  N   THR X 292      29.542 -13.282  19.664  0.00  0.00           N
ATOM     92  CA  THR X 292      29.748 -13.555  18.218  0.00  0.00           C
ATOM     93  C   THR X 292      31.215 -13.356  17.797  0.00  0.00           C
ATOM     94  O   THR X 292      31.558 -12.488  16.983  0.00  0.00           O
ATOM     95  CB  THR X 292      28.775 -12.729  17.342  0.00  0.00           C
ATOM     96  CG2 THR X 292      28.609 -13.330  15.946  0.00  0.00           C
ATOM     97  OG1 THR X 292      27.473 -12.678  17.903  0.00  0.00           O
ATOM     98  N   LEU X 293      32.104 -14.124  18.420  0.00  0.00           N
ATOM     99  CA  LEU X 293      33.570 -13.971  18.336  0.00  0.00           C
ATOM    100  C   LEU X 293      34.214 -15.113  17.547  0.00  0.00           C
ATOM    101  O   LEU X 293      33.562 -16.120  17.257  0.00  0.00           O
ATOM    102  CB  LEU X 293      34.137 -13.891  19.775  0.00  0.00           C
ATOM    103  CG  LEU X 293      33.500 -12.828  20.692  0.00  0.00           C
ATOM    104  CD1 LEU X 293      34.192 -12.892  22.041  0.00  0.00           C
ATOM    105  CD2 LEU X 293      33.630 -11.413  20.154  0.00  0.00           C
ATOM    106  N   ARG X 294      35.518 -15.009  17.269  0.00  0.00           N
ATOM    107  CA  ARG X 294      36.331 -16.128  16.748  0.00  0.00           C
ATOM    108  C   ARG X 294      37.234 -16.722  17.825  0.00  0.00           C
ATOM    109  O   ARG X 294      36.986 -17.847  18.230  0.00  0.00           O
ATOM    110  CB  ARG X 294      37.011 -15.756  15.421  0.00  0.00           C
ATOM    111  CG  ARG X 294      37.946 -16.871  14.926  0.00  0.00           C
ATOM    112  CD  ARG X 294      38.179 -16.819  13.408  0.00  0.00           C
ATOM    113  NE  ARG X 294      37.089 -17.462  12.647  0.00  0.00           N
ATOM    114  CZ  ARG X 294      37.191 -18.483  11.809  0.00  0.00           C
ATOM    115  NH1 ARG X 294      38.328 -19.073  11.568  0.00  0.00           N
ATOM    116  NH2 ARG X 294      36.146 -18.963  11.196  0.00  0.00           N
ATOM    117  N   SER X 295      38.220 -15.972  18.314  0.00  0.00           N
ATOM    118  CA  SER X 295      39.069 -16.393  19.442  0.00  0.00           C
ATOM    119  C   SER X 295      39.134 -15.332  20.551  0.00  0.00           C
ATOM    120  O   SER X 295      39.066 -14.125  20.285  0.00  0.00           O
ATOM    121  CB  SER X 295      40.484 -16.713  18.957  0.00  0.00           C
ATOM    122  OG  SER X 295      41.293 -17.184  20.021  0.00  0.00           O
ATOM    123  N   SER X 296      39.311 -15.776  21.799  0.00  0.00           N
ATOM    124  CA  SER X 296      39.311 -14.975  23.022  0.00  0.00           C
ATOM    125  C   SER X 296      40.487 -15.345  23.943  0.00  0.00           C
ATOM    126  O   SER X 296      40.866 -16.515  24.028  0.00  0.00           O
ATOM    127  CB  SER X 296      37.995 -15.182  23.799  0.00  0.00           C
ATOM    128  OG  SER X 296      36.882 -14.695  23.081  0.00  0.00           O
ATOM    129  N   VAL X 297      41.038 -14.357  24.665  0.00  0.00           N
ATOM    130  CA  VAL X 297      42.115 -14.572  25.656  0.00  0.00           C
ATOM    131  C   VAL X 297      41.911 -13.709  26.904  0.00  0.00           C
ATOM    132  O   VAL X 297      41.652 -12.509  26.808  0.00  0.00           O
ATOM    133  CB  VAL X 297      43.501 -14.266  25.059  0.00  0.00           C
ATOM    134  CG1 VAL X 297      44.578 -14.374  26.127  0.00  0.00           C
ATOM    135  CG2 VAL X 297      43.829 -15.248  23.944  0.00  0.00           C
ATOM    136  N   SER X 298      42.007 -14.333  28.081  0.00  0.00           N
ATOM    137  CA  SER X 298      41.801 -13.710  29.404  0.00  0.00           C
ATOM    138  C   SER X 298      40.501 -12.902  29.499  0.00  0.00           C
ATOM    139  O   SER X 298      40.452 -11.799  30.042  0.00  0.00           O
ATOM    140  CB  SER X 298      42.979 -12.800  29.757  0.00  0.00           C
ATOM    141  OG  SER X 298      44.173 -13.546  29.910  0.00  0.00           O
ATOM    142  N   SER X 299      39.434 -13.448  28.909  0.00  0.00           N
ATOM    143  CA  SER X 299      38.162 -12.775  28.608  0.00  0.00           C
ATOM    144  C   SER X 299      36.969 -13.714  28.908  0.00  0.00           C
ATOM    145  O   SER X 299      36.469 -14.387  27.997  0.00  0.00           O
ATOM    146  CB  SER X 299      38.152 -12.334  27.146  0.00  0.00           C
ATOM    147  OG  SER X 299      39.172 -11.385  26.909  0.00  0.00           O
ATOM    148  N   PRO X 300      36.550 -13.825  30.187  0.00  0.00           N
ATOM    149  CA  PRO X 300      35.473 -14.720  30.631  0.00  0.00           C
ATOM    150  C   PRO X 300      34.071 -14.278  30.199  0.00  0.00           C
ATOM    151  O   PRO X 300      33.817 -13.103  29.903  0.00  0.00           O
ATOM    152  CB  PRO X 300      35.574 -14.743  32.161  0.00  0.00           C
ATOM    153  CG  PRO X 300      36.162 -13.376  32.490  0.00  0.00           C
ATOM    154  CD  PRO X 300      37.121 -13.148  31.336  0.00  0.00           C
ATOM    155  N   ALA X 301      33.127 -15.228  30.239  0.00  0.00           N
ATOM    156  CA  ALA X 301      31.720 -15.086  29.855  0.00  0.00           C
ATOM    157  C   ALA X 301      31.481 -14.602  28.414  0.00  0.00           C
ATOM    158  O   ALA X 301      30.427 -14.035  28.108  0.00  0.00           O
ATOM    159  CB  ALA X 301      30.966 -14.285  30.938  0.00  0.00           C
ATOM    160  N   ASN X 302      32.434 -14.845  27.504  0.00  0.00           N
ATOM    161  CA  ASN X 302      32.280 -14.598  26.071  0.00  0.00           C
ATOM    162  C   ASN X 302      31.433 -15.713  25.425  0.00  0.00           C
ATOM    163  O   ASN X 302      31.643 -16.899  25.699  0.00  0.00           O
ATOM    164  CB  ASN X 302      33.651 -14.457  25.381  0.00  0.00           C
ATOM    165  CG  ASN X 302      34.356 -13.135  25.654  0.00  0.00           C
ATOM    166  ND2 ASN X 302      35.464 -12.862  25.025  0.00  0.00           N
ATOM    167  OD1 ASN X 302      33.879 -12.294  26.385  0.00  0.00           O
ATOM    168  N   ILE X 303      30.512 -15.351  24.525  0.00  0.00           N
ATOM    169  CA  ILE X 303      29.488 -16.245  23.950  0.00  0.00           C
ATOM    170  C   ILE X 303      29.628 -16.372  22.427  0.00  0.00           C
ATOM    171  O   ILE X 303      29.872 -15.382  21.727  0.00  0.00           O
ATOM    172  CB  ILE X 303      28.063 -15.785  24.338  0.00  0.00           C
ATOM    173  CG1 ILE X 303      27.891 -15.363  25.821  0.00  0.00           C
ATOM    174  CG2 ILE X 303      27.019 -16.870  23.992  0.00  0.00           C
ATOM    175  CD1 ILE X 303      28.151 -16.472  26.860  0.00  0.00           C
ATOM    176  N   ASN X 304      29.420 -17.578  21.891  0.00  0.00           N
ATOM    177  CA  ASN X 304      29.569 -17.910  20.456  0.00  0.00           C
ATOM    178  C   ASN X 304      30.966 -17.561  19.908  0.00  0.00           C
ATOM    179  O   ASN X 304      31.098 -16.954  18.844  0.00  0.00           O
ATOM    180  CB  ASN X 304      28.369 -17.370  19.649  0.00  0.00           C
ATOM    181  CG  ASN X 304      28.332 -17.840  18.205  0.00  0.00           C
ATOM    182  ND2 ASN X 304      28.337 -19.129  17.950  0.00  0.00           N
ATOM    183  OD1 ASN X 304      28.303 -17.044  17.285  0.00  0.00           O
ATOM    184  N   ASN X 305      32.014 -17.942  20.635  0.00  0.00           N
ATOM    185  CA  ASN X 305      33.407 -17.889  20.207  0.00  0.00           C
ATOM    186  C   ASN X 305      33.697 -19.083  19.279  0.00  0.00           C
ATOM    187  O   ASN X 305      33.665 -20.242  19.701  0.00  0.00           O
ATOM    188  CB  ASN X 305      34.254 -17.850  21.486  0.00  0.00           C
ATOM    189  CG  ASN X 305      35.723 -17.610  21.239  0.00  0.00           C
ATOM    190  ND2 ASN X 305      36.510 -18.657  21.224  0.00  0.00           N
ATOM    191  OD1 ASN X 305      36.187 -16.485  21.117  0.00  0.00           O
ATOM    192  N   SER X 306      33.934 -18.842  17.987  0.00  0.00           N
ATOM    193  CA  SER X 306      33.911 -19.913  16.976  0.00  0.00           C
ATOM    194  C   SER X 306      35.124 -20.861  17.013  0.00  0.00           C
ATOM    195  O   SER X 306      35.031 -21.974  16.494  0.00  0.00           O
ATOM    196  CB  SER X 306      33.726 -19.327  15.577  0.00  0.00           C
ATOM    197  OG  SER X 306      34.927 -18.768  15.091  0.00  0.00           O
ATOM    198  N   ARG X 307      36.232 -20.458  17.653  0.00  0.00           N
ATOM    199  CA  ARG X 307      37.497 -21.213  17.743  0.00  0.00           C
ATOM    200  C   ARG X 307      37.994 -21.295  19.194  0.00  0.00           C
ATOM    201  O   ARG X 307      37.450 -22.098  19.968  0.00  0.00           O
ATOM    202  CB  ARG X 307      38.519 -20.631  16.732  0.00  0.00           C
ATOM    203  CG  ARG X 307      38.115 -20.759  15.243  0.00  0.00           C
ATOM    204  CD  ARG X 307      38.008 -22.201  14.744  0.00  0.00           C
ATOM    205  NE  ARG X 307      37.555 -22.275  13.347  0.00  0.00           N
ATOM    206  CZ  ARG X 307      36.298 -22.324  12.913  0.00  0.00           C
ATOM    207  NH1 ARG X 307      35.280 -22.264  13.708  0.00  0.00           N
ATOM    208  NH2 ARG X 307      36.055 -22.449  11.645  0.00  0.00           N
ATOM    209  N   CYS X 308      39.010 -20.528  19.584  0.00  0.00           N
ATOM    210  CA  CYS X 308      39.798 -20.775  20.793  0.00  0.00           C
ATOM    211  C   CYS X 308      39.420 -19.850  21.964  0.00  0.00           C
ATOM    212  O   CYS X 308      39.322 -18.632  21.781  0.00  0.00           O
ATOM    213  CB  CYS X 308      41.292 -20.622  20.500  0.00  0.00           C
ATOM    214  SG  CYS X 308      42.379 -20.992  21.915  0.00  0.00           S
ATOM    215  N   SER X 309      39.264 -20.395  23.178  0.00  0.00           N
ATOM    216  CA  SER X 309      39.153 -19.633  24.440  0.00  0.00           C
ATOM    217  C   SER X 309      40.311 -19.980  25.380  0.00  0.00           C
ATOM    218  O   SER X 309      40.453 -21.123  25.823  0.00  0.00           O
ATOM    219  CB  SER X 309      37.816 -19.899  25.147  0.00  0.00           C
ATOM    220  OG  SER X 309      36.772 -19.178  24.526  0.00  0.00           O
ATOM    221  N   VAL X 310      41.127 -18.976  25.694  0.00  0.00           N
ATOM    222  CA  VAL X 310      42.340 -19.100  26.520  0.00  0.00           C
ATOM    223  C   VAL X 310      42.159 -18.331  27.835  0.00  0.00           C
ATOM    224  O   VAL X 310      41.732 -17.176  27.806  0.00  0.00           O
ATOM    225  CB  VAL X 310      43.566 -18.582  25.722  0.00  0.00           C
ATOM    226  CG1 VAL X 310      44.857 -18.668  26.539  0.00  0.00           C
ATOM    227  CG2 VAL X 310      43.764 -19.366  24.432  0.00  0.00           C
ATOM    228  N   SER X 311      42.486 -18.930  28.976  0.00  0.00           N
ATOM    229  CA  SER X 311      42.435 -18.286  30.313  0.00  0.00           C
ATOM    230  C   SER X 311      41.087 -17.622  30.662  0.00  0.00           C
ATOM    231  O   SER X 311      41.044 -16.582  31.336  0.00  0.00           O
ATOM    232  CB  SER X 311      43.603 -17.298  30.457  0.00  0.00           C
ATOM    233  OG  SER X 311      44.838 -17.889  30.083  0.00  0.00           O
ATOM    234  N   SER X 312      39.975 -18.168  30.167  0.00  0.00           N
ATOM    235  CA  SER X 312      38.647 -17.532  30.112  0.00  0.00           C
ATOM    236  C   SER X 312      37.531 -18.441  30.669  0.00  0.00           C
ATOM    237  O   SER X 312      36.894 -19.166  29.902  0.00  0.00           O
ATOM    238  CB  SER X 312      38.333 -17.136  28.670  0.00  0.00           C
ATOM    239  OG  SER X 312      39.281 -16.224  28.154  0.00  0.00           O
ATOM    240  N   PRO X 313      37.279 -18.419  31.993  0.00  0.00           N
ATOM    241  CA  PRO X 313      36.220 -19.207  32.617  0.00  0.00           C
ATOM    242  C   PRO X 313      34.800 -18.966  32.058  0.00  0.00           C
ATOM    243  O   PRO X 313      34.376 -17.823  31.861  0.00  0.00           O
ATOM    244  CB  PRO X 313      36.289 -18.876  34.112  0.00  0.00           C
ATOM    245  CG  PRO X 313      37.755 -18.496  34.333  0.00  0.00           C
ATOM    246  CD  PRO X 313      38.120 -17.807  33.014  0.00  0.00           C
ATOM    247  N   SER X 314      34.049 -20.054  31.899  0.00  0.00           N
ATOM    248  CA  SER X 314      32.631 -20.086  31.494  0.00  0.00           C
ATOM    249  C   SER X 314      32.281 -19.488  30.116  0.00  0.00           C
ATOM    250  O   SER X 314      31.180 -18.989  29.919  0.00  0.00           O
ATOM    251  CB  SER X 314      31.708 -19.539  32.602  0.00  0.00           C
ATOM    252  OG  SER X 314      31.909 -20.182  33.852  0.00  0.00           O
ATOM    253  N   ASN X 315      33.187 -19.552  29.128  0.00  0.00           N
ATOM    254  CA  ASN X 315      32.862 -19.209  27.733  0.00  0.00           C
ATOM    255  C   ASN X 315      31.997 -20.311  27.076  0.00  0.00           C
ATOM    256  O   ASN X 315      32.512 -21.294  26.531  0.00  0.00           O
ATOM    257  CB  ASN X 315      34.151 -18.923  26.937  0.00  0.00           C
ATOM    258  CG  ASN X 315      34.829 -17.613  27.316  0.00  0.00           C
ATOM    259  ND2 ASN X 315      35.853 -17.221  26.599  0.00  0.00           N
ATOM    260  OD1 ASN X 315      34.434 -16.913  28.226  0.00  0.00           O
ATOM    261  N   THR X 316      30.672 -20.178  27.142  0.00  0.00           N
ATOM    262  CA  THR X 316      29.701 -21.119  26.556  0.00  0.00           C
ATOM    263  C   THR X 316      29.564 -20.944  25.043  0.00  0.00           C
ATOM    264  O   THR X 316      29.747 -19.841  24.519  0.00  0.00           O
ATOM    265  CB  THR X 316      28.336 -20.975  27.268  0.00  0.00           C
ATOM    266  CG2 THR X 316      27.291 -22.004  26.854  0.00  0.00           C
ATOM    267  OG1 THR X 316      28.495 -21.123  28.656  0.00  0.00           O
ATOM    268  N   ASN X 317      29.220 -22.013  24.307  0.00  0.00           N
ATOM    269  CA  ASN X 317      29.170 -22.059  22.841  0.00  0.00           C
ATOM    270  C   ASN X 317      30.551 -21.719  22.220  0.00  0.00           C
ATOM    271  O   ASN X 317      30.748 -20.701  21.563  0.00  0.00           O
ATOM    272  CB  ASN X 317      27.993 -21.210  22.321  0.00  0.00           C
ATOM    273  CG  ASN X 317      27.660 -21.505  20.869  0.00  0.00           C
ATOM    274  ND2 ASN X 317      26.550 -22.147  20.614  0.00  0.00           N
ATOM    275  OD1 ASN X 317      28.381 -21.143  19.950  0.00  0.00           O
ATOM    276  N   ASN X 318      31.518 -22.587  22.489  0.00  0.00           N
ATOM    277  CA  ASN X 318      32.938 -22.449  22.150  0.00  0.00           C
ATOM    278  C   ASN X 318      33.497 -23.781  21.621  0.00  0.00           C
ATOM    279  O   ASN X 318      32.973 -24.845  21.973  0.00  0.00           O
ATOM    280  CB  ASN X 318      33.652 -21.911  23.397  0.00  0.00           C
ATOM    281  CG  ASN X 318      35.162 -21.863  23.240  0.00  0.00           C
ATOM    282  ND2 ASN X 318      35.844 -22.885  23.694  0.00  0.00           N
ATOM    283  OD1 ASN X 318      35.731 -20.933  22.693  0.00  0.00           O
ATOM    284  N   ARG X 319      34.532 -23.755  20.756  0.00  0.00           N
ATOM    285  CA  ARG X 319      35.123 -24.976  20.161  0.00  0.00           C
ATOM    286  C   ARG X 319      36.279 -25.535  20.987  0.00  0.00           C
ATOM    287  O   ARG X 319      36.282 -26.740  21.269  0.00  0.00           O
ATOM    288  CB  ARG X 319      35.541 -24.722  18.702  0.00  0.00           C
ATOM    289  CG  ARG X 319      36.137 -25.975  18.035  0.00  0.00           C
ATOM    290  CD  ARG X 319      36.770 -25.677  16.673  0.00  0.00           C
ATOM    291  NE  ARG X 319      35.760 -25.549  15.612  0.00  0.00           N
ATOM    292  CZ  ARG X 319      35.952 -25.743  14.327  0.00  0.00           C
ATOM    293  NH1 ARG X 319      37.140 -25.855  13.791  0.00  0.00           N
ATOM    294  NH2 ARG X 319      34.908 -25.827  13.563  0.00  0.00           N
ATOM    295  N   SER X 320      37.266 -24.712  21.347  0.00  0.00           N
ATOM    296  CA  SER X 320      38.544 -25.176  21.899  0.00  0.00           C
ATOM    297  C   SER X 320      38.935 -24.394  23.160  0.00  0.00           C
ATOM    298  O   SER X 320      38.666 -23.197  23.244  0.00  0.00           O
ATOM    299  CB  SER X 320      39.653 -25.061  20.852  0.00  0.00           C
ATOM    300  OG  SER X 320      40.879 -25.569  21.349  0.00  0.00           O
ATOM    301  N   THR X 321      39.548 -25.045  24.146  0.00  0.00           N
ATOM    302  CA  THR X 321      39.787 -24.461  25.479  0.00  0.00           C
ATOM    303  C   THR X 321      41.203 -24.690  26.033  0.00  0.00           C
ATOM    304  O   THR X 321      41.774 -25.779  25.906  0.00  0.00           O
ATOM    305  CB  THR X 321      38.740 -24.931  26.513  0.00  0.00           C
ATOM    306  CG2 THR X 321      37.364 -24.338  26.220  0.00  0.00           C
ATOM    307  OG1 THR X 321      38.551 -26.332  26.500  0.00  0.00           O
ATOM    308  N   LEU X 322      41.778 -23.657  26.654  0.00  0.00           N
ATOM    309  CA  LEU X 322      43.066 -23.720  27.361  0.00  0.00           C
ATOM    310  C   LEU X 322      42.970 -23.020  28.725  0.00  0.00           C
ATOM    311  O   LEU X 322      42.547 -21.860  28.791  0.00  0.00           O
ATOM    312  CB  LEU X 322      44.157 -23.109  26.462  0.00  0.00           C
ATOM    313  CG  LEU X 322      45.553 -22.977  27.119  0.00  0.00           C
ATOM    314  CD1 LEU X 322      46.141 -24.317  27.561  0.00  0.00           C
ATOM    315  CD2 LEU X 322      46.537 -22.366  26.122  0.00  0.00           C
ATOM    316  N   SER X 323      43.333 -23.720  29.794  0.00  0.00           N
ATOM    317  CA  SER X 323      43.312 -23.258  31.195  0.00  0.00           C
ATOM    318  C   SER X 323      42.015 -22.546  31.616  0.00  0.00           C
ATOM    319  O   SER X 323      42.048 -21.542  32.325  0.00  0.00           O
ATOM    320  CB  SER X 323      44.587 -22.451  31.515  0.00  0.00           C
ATOM    321  OG  SER X 323      45.739 -23.227  31.235  0.00  0.00           O
ATOM    322  N   SER X 324      40.866 -23.035  31.119  0.00  0.00           N
ATOM    323  CA  SER X 324      39.549 -22.382  31.161  0.00  0.00           C
ATOM    324  C   SER X 324      38.441 -23.332  31.688  0.00  0.00           C
ATOM    325  O   SER X 324      37.886 -24.114  30.915  0.00  0.00           O
ATOM    326  CB  SER X 324      39.172 -21.903  29.752  0.00  0.00           C
ATOM    327  OG  SER X 324      40.077 -20.917  29.288  0.00  0.00           O
ATOM    328  N   PRO X 325      38.091 -23.271  32.987  0.00  0.00           N
ATOM    329  CA  PRO X 325      36.959 -24.027  33.539  0.00  0.00           C
ATOM    330  C   PRO X 325      35.603 -23.675  32.901  0.00  0.00           C
ATOM    331  O   PRO X 325      35.400 -22.551  32.448  0.00  0.00           O
ATOM    332  CB  PRO X 325      36.942 -23.704  35.042  0.00  0.00           C
ATOM    333  CG  PRO X 325      38.392 -23.310  35.339  0.00  0.00           C
ATOM    334  CD  PRO X 325      38.821 -22.599  34.051  0.00  0.00           C
ATOM    335  N   ALA X 326      34.663 -24.628  32.903  0.00  0.00           N
ATOM    336  CA  ALA X 326      33.230 -24.463  32.568  0.00  0.00           C
ATOM    337  C   ALA X 326      32.841 -23.942  31.153  0.00  0.00           C
ATOM    338  O   ALA X 326      31.655 -23.949  30.798  0.00  0.00           O
ATOM    339  CB  ALA X 326      32.562 -23.662  33.685  0.00  0.00           C
ATOM    340  N   ALA X 327      33.796 -23.522  30.327  0.00  0.00           N
ATOM    341  CA  ALA X 327      33.582 -23.186  28.921  0.00  0.00           C
ATOM    342  C   ALA X 327      33.084 -24.398  28.102  0.00  0.00           C
ATOM    343  O   ALA X 327      33.280 -25.541  28.508  0.00  0.00           O
ATOM    344  CB  ALA X 327      34.896 -22.618  28.376  0.00  0.00           C
ATOM    345  N   SER X 328      32.441 -24.199  26.953  0.00  0.00           N
ATOM    346  CA  SER X 328      32.091 -25.318  26.049  0.00  0.00           C
ATOM    347  C   SER X 328      33.300 -25.737  25.205  0.00  0.00           C
ATOM    348  O   SER X 328      34.153 -24.897  24.886  0.00  0.00           O
ATOM    349  CB  SER X 328      30.906 -24.986  25.142  0.00  0.00           C
ATOM    350  OG  SER X 328      29.807 -24.469  25.866  0.00  0.00           O
ATOM    351  N   THR X 329      33.423 -27.018  24.841  0.00  0.00           N
ATOM    352  CA  THR X 329      34.590 -27.518  24.111  0.00  0.00           C
ATOM    353  C   THR X 329      34.338 -28.821  23.340  0.00  0.00           C
ATOM    354  O   THR X 329      33.440 -29.600  23.659  0.00  0.00           O
ATOM    355  CB  THR X 329      35.776 -27.703  25.084  0.00  0.00           C
ATOM    356  CG2 THR X 329      35.751 -29.017  25.864  0.00  0.00           C
ATOM    357  OG1 THR X 329      36.986 -27.653  24.372  0.00  0.00           O
ATOM    358  N   VAL X 330      35.212 -29.104  22.366  0.00  0.00           N
ATOM    359  CA  VAL X 330      35.509 -30.442  21.827  0.00  0.00           C
ATOM    360  C   VAL X 330      37.010 -30.772  21.839  0.00  0.00           C
ATOM    361  O   VAL X 330      37.405 -31.885  21.474  0.00  0.00           O
ATOM    362  CB  VAL X 330      34.897 -30.670  20.432  0.00  0.00           C
ATOM    363  CG1 VAL X 330      33.373 -30.762  20.508  0.00  0.00           C
ATOM    364  CG2 VAL X 330      35.287 -29.592  19.414  0.00  0.00           C
ATOM    365  N   GLY X 331      37.862 -29.844  22.303  0.00  0.00           N
ATOM    366  CA  GLY X 331      39.306 -30.022  22.441  0.00  0.00           C
ATOM    367  C   GLY X 331      39.869 -29.100  23.516  0.00  0.00           C
ATOM    368  O   GLY X 331      39.772 -27.876  23.392  0.00  0.00           O
ATOM    369  N   SER X 332      40.428 -29.682  24.575  0.00  0.00           N
ATOM    370  CA  SER X 332      40.746 -28.961  25.818  0.00  0.00           C
ATOM    371  C   SER X 332      42.101 -29.304  26.416  0.00  0.00           C
ATOM    372  O   SER X 332      42.590 -30.434  26.290  0.00  0.00           O
ATOM    373  CB  SER X 332      39.617 -29.183  26.826  0.00  0.00           C
ATOM    374  OG  SER X 332      39.607 -30.508  27.344  0.00  0.00           O
ATOM    375  N   ILE X 333      42.698 -28.334  27.125  0.00  0.00           N
ATOM    376  CA  ILE X 333      43.924 -28.469  27.927  0.00  0.00           C
ATOM    377  C   ILE X 333      43.728 -27.710  29.255  0.00  0.00           C
ATOM    378  O   ILE X 333      43.273 -26.564  29.232  0.00  0.00           O
ATOM    379  CB  ILE X 333      45.146 -27.903  27.153  0.00  0.00           C
ATOM    380  CG1 ILE X 333      45.367 -28.613  25.798  0.00  0.00           C
ATOM    381  CG2 ILE X 333      46.423 -28.004  28.010  0.00  0.00           C
ATOM    382  CD1 ILE X 333      46.478 -27.996  24.936  0.00  0.00           C
ATOM    383  N   CYS X 334      44.052 -28.316  30.401  0.00  0.00           N
ATOM    384  CA  CYS X 334      43.954 -27.713  31.746  0.00  0.00           C
ATOM    385  C   CYS X 334      42.578 -27.099  32.099  0.00  0.00           C
ATOM    386  O   CYS X 334      42.475 -26.225  32.958  0.00  0.00           O
ATOM    387  CB  CYS X 334      45.123 -26.719  31.948  0.00  0.00           C
ATOM    388  SG  CYS X 334      46.725 -27.579  31.814  0.00  0.00           S
ATOM    389  N   SER X 335      41.516 -27.529  31.403  0.00  0.00           N
ATOM    390  CA  SER X 335      40.196 -26.884  31.364  0.00  0.00           C
ATOM    391  C   SER X 335      39.108 -27.836  31.883  0.00  0.00           C
ATOM    392  O   SER X 335      38.516 -28.576  31.090  0.00  0.00           O
ATOM    393  CB  SER X 335      39.900 -26.457  29.921  0.00  0.00           C
ATOM    394  OG  SER X 335      40.831 -25.474  29.484  0.00  0.00           O
ATOM    395  N   PRO X 336      38.851 -27.862  33.212  0.00  0.00           N
ATOM    396  CA  PRO X 336      37.909 -28.789  33.833  0.00  0.00           C
ATOM    397  C   PRO X 336      36.433 -28.424  33.604  0.00  0.00           C
ATOM    398  O   PRO X 336      36.087 -27.285  33.310  0.00  0.00           O
ATOM    399  CB  PRO X 336      38.266 -28.784  35.327  0.00  0.00           C
ATOM    400  CG  PRO X 336      38.783 -27.369  35.537  0.00  0.00           C
ATOM    401  CD  PRO X 336      39.532 -27.087  34.240  0.00  0.00           C
ATOM    402  N   VAL X 337      35.563 -29.421  33.784  0.00  0.00           N
ATOM    403  CA  VAL X 337      34.090 -29.329  33.795  0.00  0.00           C
ATOM    404  C   VAL X 337      33.506 -28.542  32.620  0.00  0.00           C
ATOM    405  O   VAL X 337      32.486 -27.845  32.758  0.00  0.00           O
ATOM    406  CB  VAL X 337      33.517 -28.928  35.168  0.00  0.00           C
ATOM    407  CG1 VAL X 337      33.996 -29.909  36.242  0.00  0.00           C
ATOM    408  CG2 VAL X 337      33.884 -27.509  35.621  0.00  0.00           C
ATOM    409  N   ASN X 338      34.159 -28.638  31.458  0.00  0.00           N
ATOM    410  CA  ASN X 338      33.705 -27.995  30.229  0.00  0.00           C
ATOM    411  C   ASN X 338      32.335 -28.584  29.818  0.00  0.00           C
ATOM    412  O   ASN X 338      32.006 -29.729  30.149  0.00  0.00           O
ATOM    413  CB  ASN X 338      34.739 -28.176  29.116  0.00  0.00           C
ATOM    414  CG  ASN X 338      36.048 -27.474  29.415  0.00  0.00           C
ATOM    415  ND2 ASN X 338      37.115 -27.908  28.758  0.00  0.00           N
ATOM    416  OD1 ASN X 338      36.096 -26.551  30.230  0.00  0.00           O
TER     417      ASN X 338 
END
